# Supplementary material for: Simultaneous Removal of Heavy Metals and Dyes on Sodium Alginate/Polyvinyl Alcohol/κ-Carrageenan Aerogel Beads
Source: Gels. 2025 Mar 16;11(3):211. doi: 10.3390/gels11030211 (PMC11942351; doi:10.3390/gels11030211)
Supplement: Supplementary file 1 [file gels-11-00211-s001.zip]

Archive with 1 entries (1 files):
- gels-3533145-supplementary.pdf
